# Supplementary material for: Integrative Single-Cell Transcriptomic, Mendelian Randomization and In Silico Perturbation Analyses Prioritize MUC20 as a Candidate Gene Associated with Osteoporosis and Metabolic Dysfunction-Associated Steatotic Liver Disease in the Liver–Bone Axis
Source: Int J Mol Sci. 2026 Jun 16;27(12):5453. doi: 10.3390/ijms27125453 (PMC13300151; doi:10.3390/ijms27125453)
Supplement: Supplementary file 1 [file ijms-27-05453-s001.zip]

Archive with 2 entries (2 files):
- Supplementary Figure S1-2.pdf
- Supplementary Tables S1-4.pdf
